# Supplementary material for: The Role of the ALDH Family in Predicting Prognosis and Therapy Response in Pancreatic Cancer
Source: Biomedicines. 2025 Aug 19;13(8):2018. doi: 10.3390/biomedicines13082018 (PMC12384013; doi:10.3390/biomedicines13082018)
Supplement: Supplementary file 1 [file biomedicines-13-02018-s001.zip]

Archive with 1 entries (1 files):
- biomedicines-3777599-supplementary.pdf
